# Supplementary material for: Longitudinal Outcomes Following Mitral Valve Repair for Infective Endocarditis
Source: Microorganisms. 2024 Sep 1;12(9):1809. doi: 10.3390/microorganisms12091809 (PMC11434133; doi:10.3390/microorganisms12091809)
Supplement: Supplementary file 1 [file microorganisms-12-01809-s001.zip]

Archive with 1 entries (1 files):
- microorganisms-3043637-supplementary.pdf
